# Supplementary material for: Lipid Droplet Motility Increases Following Viral Immune Stimulation
Source: Int J Mol Sci. 2021 Apr 23;22(9):4418. doi: 10.3390/ijms22094418 (PMC8122965; doi:10.3390/ijms22094418)
Supplement: Supplementary file 1 [file ijms-22-04418-s001.zip]

Archive with 1 entries (1 files):
- ijms-1185564-supplementary.pdf
